# Supplementary material for: In Vitro Characterization of an Anodized Surface of a Dental Implant Collar and Dental Abutment on Peri-Implant Cellular Response
Source: Materials (Basel). 2023 Sep 1;16(17):6012. doi: 10.3390/ma16176012 (PMC10489139; doi:10.3390/ma16176012)
Supplement: Supplementary file 1 [file materials-16-06012-s001.zip]

Archive with 1 entries (1 files):
- materials-2513183-supplementary.pdf
